# Supplementary material for: Association of Metabolically Healthy Obesity and Glomerular Filtration Rate among Male Steelworkers in North China
Source: Int J Environ Res Public Health. 2022 Sep 18;19(18):11764. doi: 10.3390/ijerph191811764 (PMC9517549; doi:10.3390/ijerph191811764)
Supplement: Supplementary file 1 [file ijerph-19-11764-s001.zip]

Archive with 1 entries (1 files):
- ijerph-1841396-supplementary.pdf
